# Supplementary material for: Effects of diets containing proteins from fish muscles or fish by-products on the circulating cholesterol concentration in rodents: a systematic review and meta-analysis
Source: Br J Nutr. 2022 Oct 21;130(3):389–410. doi: 10.1017/S000711452200349X (PMC10331438; doi:10.1017/S000711452200349X)
Supplement: Supplementary file 1 [file S000711452200349Xsup.zip]

Archive with 4 entries (4 files):
- S000711452200349Xsup001.docx
- S000711452200349Xsup002.docx
- S000711452200349Xsup003.docx
- S000711452200349Xsup004.docx
